# Supplementary material for: Estimating optimal individualized treatment rules with multistate processes
Source: Biometrics. Author manuscript; Available in PMC 2024 Feb 16. (PMC10553793; doi:10.1111/biom.13864)
Supplement: Example dataset [file NIHMS1931646-supplement-Example_dataset.csv]

	id	t1	t2	s1	s2	Z1	Z2	A
1	1	0	0.0138042408661894	1	3	-0.800302280113101	-0.0234533045440912	1
2	2	0	0.253400777891525	1	3	-0.771197211928666	-0.347418926656246	1
3	3	0	0.611036240783508	1	2	-0.0641293823719025	0.172542226500809	-1
4	3	0.611036240783508	0.756208955249279	2	3	-0.0641293823719025	0.172542226500809	-1
5	4	0	0.54577648263284	1	2	0.145671470556408	0.667305085342377	-1
6	4	0.54577648263284	0.749956545563964	2	3	0.145671470556408	0.667305085342377	-1
7	5	0	0.158386176625107	1	1	0.605552052147686	0.743053294718266	1
8	6	0	0.38693423156008	1	2	0.326161762699485	0.956541017163545	1
9	6	0.38693423156008	0.404750399757177	2	2	0.326161762699485	0.956541017163545	1
10	7	0	0.0394170334853374	1	1	-0.701713803689927	-0.221041880548	1
11	8	0	0.0416812029281098	1	2	0.361052152235061	0.022749793715775	1
12	8	0.0416812029281098	1.10122101097823	2	2	0.361052152235061	0.022749793715775	1
13	9	0	0.766553603005689	1	2	0.636901632416993	-0.697112611494958	-1
14	9	0.766553603005689	0.825841933182818	2	3	0.636901632416993	-0.697112611494958	-1
15	10	0	1.27064148930671	1	2	-0.642532423138618	-0.942180681973696	-1
16	10	1.27064148930671	2.14179724683824	2	2	-0.642532423138618	-0.942180681973696	-1
17	11	0	0.171732659534042	1	1	-0.333685477729887	-0.986779478378594	1
18	12	0	0.943514376990399	1	2	0.971318274736404	0.734680565074086	1
19	12	0.943514376990399	2.18801491480785	2	2	0.971318274736404	0.734680565074086	1
20	13	0	0.479738424871122	1	2	-0.441983686294407	-0.241973878350109	1
21	13	0.479738424871122	0.867869460913253	2	2	-0.441983686294407	-0.241973878350109	1
22	14	0	0.255255460739136	1	1	-0.884687678422779	0.233780271373689	-1
23	15	0	0.136238601063353	1	1	-0.937409142497927	0.657761128619313	-1
24	16	0	0.504158078707702	1	2	0.0362980640493333	0.355352117214352	1
25	16	0.504158078707702	1.75295648094568	2	3	0.0362980640493333	0.355352117214352	1
26	17	0	0.0827108895865079	1	3	-0.626262447796762	-0.728533296845853	-1
27	18	0	0.769103675324217	1	2	0.507605805527419	-0.49214326357469	-1
28	18	0.769103675324217	1.06883632760019	2	2	0.507605805527419	-0.49214326357469	-1
29	19	0	0.261914761130086	1	2	-0.219224543776363	0.708057219628245	1
30	19	0.261914761130086	0.856370006553752	2	2	-0.219224543776363	0.708057219628245	1
31	20	0	0.363854724488499	1	3	-0.812519823201001	-0.215095605701208	1
32	21	0	0.304719832725823	1	1	0.600877628661692	-0.658946032635868	1
33	22	0	0.0749074104242027	1	1	-0.587387398816645	-0.736437228508294	-1
34	23	0	0.212500704918057	1	1	-0.815283132251352	-0.259321082383394	1
35	24	0	0.191092018542613	1	3	0.138153100851923	0.651202723849565	1
36	25	0	0.777027318269319	1	2	-0.566534079611301	0.115512402262539	-1
37	25	0.777027318269319	0.810883682376024	2	3	-0.566534079611301	0.115512402262539	-1
38	26	0	0.293022097554058	1	1	0.905071304179728	0.504144548904151	1
39	27	0	0.444318676982916	1	2	-0.0479227062314749	0.0297994087450206	-1
40	27	0.444318676982916	2.4157350527725	2	2	-0.0479227062314749	0.0297994087450206	-1
41	28	0	0.221400597708804	1	2	0.217060643713921	-0.278881538193673	1
42	28	0.221400597708804	0.239979813970021	2	3	0.217060643713921	-0.278881538193673	1
43	29	0	0.200400511409303	1	3	0.230929884593934	0.510084846522659	1
44	30	0	0.813684981072019	1	2	-0.0814349916763604	-0.421132572926581	1
45	30	0.813684981072019	0.962367780192514	2	3	-0.0814349916763604	-0.421132572926581	1
46	31	0	0.121437818949924	1	2	0.55374233936891	-0.594075426924974	-1
47	31	0.121437818949924	1.25218817587466	2	2	0.55374233936891	-0.594075426924974	-1
48	32	0	0.0675087304112382	1	2	-0.989414494950324	0.804641971830279	-1
49	32	0.0675087304112382	0.521004776936024	2	2	-0.989414494950324	0.804641971830279	-1
50	33	0	0.414432774297893	1	1	0.735734782647341	0.130699825007468	-1
51	34	0	0.14478616937155	1	1	-0.29275402193889	-0.832298372406512	-1
52	35	0	0.846882318104518	1	1	0.710325288120657	0.0129319946281612	-1
53	36	0	0.0418794907228138	1	2	-0.878828280139714	0.249989851843566	1
54	36	0.0418794907228138	0.808512859324721	2	3	-0.878828280139714	0.249989851843566	1
55	37	0	0.797204566146147	1	1	-0.746357877273113	-0.538321752101183	-1
56	38	0	0.00946799845233524	1	2	0.722653010860085	-0.307822221424431	1
57	38	0.00946799845233524	1.25755054126949	2	2	0.722653010860085	-0.307822221424431	1
58	39	0	0.255468968239737	1	3	-0.88487330917269	-0.329642915632576	1
59	40	0	0.516091436041533	1	2	-0.758034244179726	0.599648755975068	-1
60	40	0.516091436041533	2.45407060707424	2	2	-0.758034244179726	0.599648755975068	-1
61	41	0	0.0380355481969312	1	1	0.0632778620347381	0.52096659457311	1
62	42	0	0.482784972967805	1	3	-0.90386207960546	-0.69650404015556	1
63	43	0	1.31870386058807	1	2	-0.436389355454594	-0.323318333830684	-1
64	43	1.31870386058807	3	2	2	-0.436389355454594	-0.323318333830684	-1
65	44	0	0.29523588316715	1	1	0.157679853029549	0.58816324127838	-1
66	45	0	0.126060330682262	1	2	-0.653755168896168	0.269649974070489	1
67	45	0.126060330682262	0.150742145054004	2	2	-0.653755168896168	0.269649974070489	1
68	46	0	1.00845309606317	1	2	0.867947839666158	-0.957098602782935	1
69	46	1.00845309606317	1.88519314668121	2	2	0.867947839666158	-0.957098602782935	1
70	47	0	0.0580306649208069	1	1	0.0359696135856211	-0.0208465964533389	1
71	48	0	0.08856353806101	1	2	-0.905522634740919	0.656149412505329	1
72	48	0.08856353806101	0.271123904053551	2	3	-0.905522634740919	0.656149412505329	1
73	49	0	0.136055313516408	1	1	-0.0891554867848754	-0.0817508539184928	-1
74	50	0	1.24125846114884	1	2	-0.168973309919238	0.478410865180194	1
75	50	1.24125846114884	1.39364976427498	2	2	-0.168973309919238	0.478410865180194	1
76	51	0	0.267618198657057	1	3	0.164701900444925	-0.309721097350121	1
77	52	0	0.792499139810911	1	3	-0.955214119981974	-0.165146447252482	1
78	53	0	0.324367181152923	1	2	-0.945609803311527	0.278880518395454	-1
79	53	0.324367181152923	0.50754431327558	2	3	-0.945609803311527	0.278880518395454	-1
80	54	0	0.0224279635585845	1	1	-0.370043993927538	0.0349376010708511	1
81	55	0	0.0609246622771025	1	1	0.0884462548419833	-0.904558246023953	1
82	56	0	1.21809101538814	1	1	0.160618349909782	-0.267658276949078	1
83	57	0	0.902492727018288	1	2	-0.380292835645378	-0.563460952136666	-1
84	57	0.902492727018288	2.31302372355687	2	3	-0.380292835645378	-0.563460952136666	-1
85	58	0	0.0799205303192139	1	1	-0.171260471921414	-0.838082990609109	-1
86	59	0	0.0298642851412296	1	1	0.228491348680109	0.217086429242045	1
87	60	0	0.0862502883567645	1	3	-0.840919543989003	0.643795190844685	1
88	61	0	0.0118944567266385	1	2	-0.665242020040751	-0.184638472739607	-1
89	61	0.0118944567266385	1.11491543702306	2	2	-0.665242020040751	-0.184638472739607	-1
90	62	0	0.102723904557193	1	1	-0.659361889585853	0.394099216908216	-1
91	63	0	0.164097048807889	1	1	0.479572926647961	-0.115473324432969	1
92	64	0	1.01745888737462	1	3	-0.106487241573632	0.795888834632933	-1
93	65	0	1.93775278507712	1	1	-0.122725740075111	-0.394195986445993	-1
94	66	0	0.0418829445787849	1	1	0.00310938060283661	-0.0215004379861057	-1
95	67	0	0.927271133246732	1	1	0.147815509233624	0.42669351445511	-1
96	68	0	0.323310237115186	1	3	-0.766364338807762	-0.291335538029671	-1
97	69	0	0.10512909738298	1	2	-0.888173477258533	-0.904015969950706	-1
98	69	0.10512909738298	0.44741074135527	2	2	-0.888173477258533	-0.904015969950706	-1
99	70	0	0.532011033152475	1	2	0.245157763827592	-0.178595706354827	1
100	70	0.532011033152475	0.886810526556917	2	2	0.245157763827592	-0.178595706354827	1
101	71	0	0.438692409175539	1	2	-0.205234846100211	0.744288604240865	1
102	71	0.438692409175539	1.58920819921543	2	3	-0.205234846100211	0.744288604240865	1
103	72	0	0.686459693592042	1	1	0.707455764058977	-0.328788278158754	-1
104	73	0	0.054644905463439	1	2	0.378843580838293	0.503631209488958	1
105	73	0.054644905463439	0.335451911203563	2	2	0.378843580838293	0.503631209488958	1
106	74	0	0.543658904731274	1	1	0.37243046425283	-0.775435513351113	-1
107	75	0	0.0962598319299693	1	2	0.879144100472331	0.765898461453617	-1
108	75	0.0962598319299693	0.17473520408326	2	3	0.879144100472331	0.765898461453617	-1
109	76	0	0.861692602529808	1	2	0.399087850004435	0.450593394692987	-1
110	76	0.861692602529808	1.19288400847898	2	3	0.399087850004435	0.450593394692987	-1
111	77	0	0.0829563451391629	1	2	-0.413612616248429	-0.974629512056708	-1
112	77	0.0829563451391629	0.870657312641752	2	2	-0.413612616248429	-0.974629512056708	-1
113	78	0	2.21525961739461	1	1	-0.166429918725044	-0.967413757462054	-1
114	79	0	0.178681797808922	1	2	-0.0586370099335909	-0.681441582273692	-1
115	79	0.178681797808922	0.452276737894863	2	2	-0.0586370099335909	-0.681441582273692	-1
116	80	0	0.34532482502982	1	1	-0.807184897363186	-0.243248137179762	-1
117	81	0	1.08238275158675	1	1	0.264228249900043	-0.946005419827998	-1
118	82	0	0.248090666385592	1	2	0.818741586059332	-0.842346984893084	-1
119	82	0.248090666385592	1.12267812888279	2	2	0.818741586059332	-0.842346984893084	-1
120	83	0	0.362336774356663	1	1	-0.255620620213449	-0.70323393214494	1
121	84	0	0.160756187674677	1	2	-0.33462555333972	-0.66254923818633	1
122	84	0.160756187674677	0.271746963071279	2	3	-0.33462555333972	-0.66254923818633	1
123	85	0	0.00181956880475271	1	3	-0.990170298609883	-0.951296589337289	1
124	86	0	1.36902891742297	1	2	0.724983538500965	-0.694229564163834	-1
125	86	1.36902891742297	1.76857635766524	2	3	0.724983538500965	-0.694229564163834	-1
126	87	0	0.578178136567982	1	3	-0.673209547996521	-0.492088658269495	1
127	88	0	0.0169083564542234	1	1	0.562020507641137	-0.589946422260255	1
128	89	0	0.818943009258033	1	1	0.0854685492813587	0.365775315091014	1
129	90	0	0.191158668234091	1	1	0.745622518006712	0.323765873908997	-1
130	91	0	0.117545440874683	1	2	0.466424826066941	-0.706269293092191	-1
131	91	0.117545440874683	1.72208950038852	2	2	0.466424826066941	-0.706269293092191	-1
132	92	0	0.688993880525231	1	1	-0.0652960725128651	-0.0441334364004433	1
133	93	0	1.9072457346225	1	1	-0.57024207804352	-0.977637962903827	-1
134	94	0	0.618594564639342	1	2	-0.533522908110172	0.435563177801669	1
135	94	0.618594564639342	0.6674487542356	2	3	-0.533522908110172	0.435563177801669	1
136	95	0	0.0962454060208459	1	1	0.952366569079459	-0.258335141465068	1
137	96	0	0.0885225282981992	1	1	0.254244300536811	0.296293653547764	-1
138	97	0	0.177744512758709	1	2	0.453977011144161	0.170103034004569	-1
139	97	0.177744512758709	0.464520763490022	2	3	0.453977011144161	0.170103034004569	-1
140	98	0	1.95967139109018	1	1	-0.387014665175229	-0.756678868085146	-1
141	99	0	0.872614802750659	1	1	-0.195809501688927	-0.392471329309046	-1
142	100	0	0.568706113947365	1	2	-0.484555583912879	0.845156933646649	1
143	100	0.568706113947365	1.21566552613332	2	3	-0.484555583912879	0.845156933646649	1
144	101	0	0.196845442056656	1	1	0.361612693872303	0.0622449927031994	1
145	102	0	0.185078406274634	1	2	0.356453727930784	0.58809476532042	-1
146	102	0.185078406274634	0.363678384908483	2	3	0.356453727930784	0.58809476532042	-1
147	103	0	0.130843492395928	1	1	-0.377870120108128	0.247460362501442	1
148	104	0	0.103447576381288	1	1	0.769864549860358	-0.0926712402142584	-1
149	105	0	1.52165644047749	1	2	-0.055376433301717	-0.99519669264555	1
150	105	1.52165644047749	1.72258717744591	2	2	-0.055376433301717	-0.99519669264555	1
151	106	0	0.321915343135455	1	2	-0.426794902421534	0.497453310526907	1
152	106	0.321915343135455	0.639589843354024	2	3	-0.426794902421534	0.497453310526907	1
153	107	0	0.264705649546772	1	1	-0.765542564447969	-0.113251011352986	1
154	108	0	0.521581505993429	1	2	-0.900222968775779	0.414217664394528	1
155	108	0.521581505993429	0.800958537454617	2	2	-0.900222968775779	0.414217664394528	1
156	109	0	1.70914280340618	1	2	0.751630628947169	-0.666681589558721	-1
157	109	1.70914280340618	2.70709866831515	2	2	0.751630628947169	-0.666681589558721	-1
158	110	0	1.70975511987577	1	2	0.368294267915189	-0.919925262685865	-1
159	110	1.70975511987577	2.1278297309581	2	2	0.368294267915189	-0.919925262685865	-1
160	111	0	0.861653602873792	1	2	-0.0933706522919238	0.948716613929719	-1
161	111	0.861653602873792	0.912603951875454	2	2	-0.0933706522919238	0.948716613929719	-1
162	112	0	0.905989540640848	1	2	0.954589929431677	-0.0349878831766546	-1
163	112	0.905989540640848	1.29611250381441	2	2	0.954589929431677	-0.0349878831766546	-1
164	113	0	0.0495390953300177	1	2	0.152527597732842	0.907422469928861	1
165	113	0.0495390953300177	0.281071746721864	2	2	0.152527597732842	0.907422469928861	1
166	114	0	0.0896897831462982	1	2	-0.698454110417515	0.451650518458337	1
167	114	0.0896897831462982	0.490507703065168	2	3	-0.698454110417515	0.451650518458337	1
168	115	0	0.117251707592805	1	1	-0.985502697061747	0.207530927844346	1
169	116	0	0.391717420425266	1	1	0.38440069835633	0.0945441420190036	-1
170	117	0	0.12744864821434	1	1	0.848350003361702	0.58016858343035	1
171	118	0	0.0907149770479972	1	1	-0.885634072124958	0.927248637657613	-1
172	119	0	0.531505704857409	1	1	-0.599183416459709	-0.435168308671564	-1
173	120	0	0.747796722013243	1	2	-0.311093560419977	-0.498152170330286	-1
174	120	0.747796722013243	0.804403913727933	2	2	-0.311093560419977	-0.498152170330286	-1
175	121	0	0.252484759260257	1	2	-0.383894906844944	0.690056324470788	-1
176	121	0.252484759260257	0.409317006357014	2	2	-0.383894906844944	0.690056324470788	-1
177	122	0	1.27785420406232	1	2	0.459521064069122	0.553958826232702	1
178	122	1.27785420406232	1.69664684488418	2	2	0.459521064069122	0.553958826232702	1
179	123	0	0.0776231923182962	1	3	0.284199520014226	-0.206107144709677	-1
180	124	0	0.0239916988727989	1	2	-0.15605480549857	-0.520722771529108	-1
181	124	0.0239916988727989	0.0302308537304827	2	2	-0.15605480549857	-0.520722771529108	-1
182	125	0	0.0890713219244346	1	2	-0.325279113836586	0.751258686184883	1
183	125	0.0890713219244346	0.819036849408989	2	3	-0.325279113836586	0.751258686184883	1
184	126	0	0.511063811925441	1	2	0.209990602452308	-0.274375836830586	1
185	126	0.511063811925441	0.585194263607264	2	2	0.209990602452308	-0.274375836830586	1
186	127	0	0.954295539408211	1	3	0.333139885682613	0.824704237747937	-1
187	128	0	0.00284647680799264	1	1	-0.214411798864603	0.19453605869785	-1
188	129	0	0.205204777622339	1	2	0.186787646263838	0.745374965947121	1
189	129	0.205204777622339	0.285812500398606	2	2	0.186787646263838	0.745374965947121	1
190	130	0	0.541624499945415	1	2	0.683071264531463	0.114345529582351	-1
191	130	0.541624499945415	1.28337592625178	2	3	0.683071264531463	0.114345529582351	-1
192	131	0	0.0826195118227127	1	1	-0.208142119925469	0.111148220486939	1
193	132	0	0.191275656069114	1	1	0.639274161774665	-0.98264542222023	-1
194	133	0	0.303167520869089	1	3	0.255233887117356	0.317271553911269	-1
195	134	0	0.0431841142353368	1	1	0.79367487737909	-0.463334499392658	1
196	135	0	0.297343265606736	1	2	-0.153472410049289	-0.727054375223815	-1
197	135	0.297343265606736	0.354770661331713	2	2	-0.153472410049289	-0.727054375223815	-1
198	136	0	0.335932110901922	1	1	-0.462097825016826	-0.358889767434448	-1
199	137	0	0.224060072159788	1	1	0.481424173340201	-0.875992681831121	-1
200	138	0	0.0290603682464849	1	1	0.345207451377064	-0.026531292591244	1
201	139	0	0.240038562696822	1	2	-0.171963351313025	-0.83925564866513	1
202	139	0.240038562696822	0.475186861808212	2	3	-0.171963351313025	-0.83925564866513	1
203	140	0	0.653265104362368	1	3	-0.5176683482714	-0.732569760177284	1
204	141	0	0.436944883782417	1	1	-0.301223908085376	-0.0567250908352435	1
205	142	0	0.0270366856280766	1	2	0.92796059185639	0.673138534650207	1
206	142	0.0270366856280766	0.881961332177726	2	2	0.92796059185639	0.673138534650207	1
207	143	0	0.276690986662969	1	2	-0.974509384017438	0.0417256937362254	1
208	143	0.276690986662969	0.337800163426143	2	3	-0.974509384017438	0.0417256937362254	1
209	144	0	0.0493559720925987	1	1	-0.81181815918535	0.309356455225497	-1
210	145	0	0.33588138975607	1	2	-0.380465297494084	-0.569499695673585	1
211	145	0.33588138975607	0.502077310342369	2	3	-0.380465297494084	-0.569499695673585	1
212	146	0	0.464877083305611	1	3	0.618882594630122	0.627194161061198	-1
213	147	0	0.00511684542778078	1	2	-0.866792255081236	-0.329798506107181	-1
214	147	0.00511684542778078	0.0372606947699507	2	2	-0.866792255081236	-0.329798506107181	-1
215	148	0	1.05592386091144	1	1	-0.74358120188117	0.197472608648241	1
216	149	0	0.302530899178237	1	1	0.912917516194284	0.871337703894824	1
217	150	0	0.856193951123528	1	2	0.327916892245412	-0.778425995726138	1
218	150	0.856193951123528	1.36111538946153	2	2	0.327916892245412	-0.778425995726138	1
219	151	0	0.332760918240187	1	2	0.161346214357764	-0.637191072572023	1
220	151	0.332760918240187	0.822000377797822	2	3	0.161346214357764	-0.637191072572023	1
221	152	0	0.231035795528442	1	1	0.634129339363426	0.223207958042622	1
222	153	0	0.171291955273382	1	2	-0.898095740005374	0.834829238243401	1
223	153	0.171291955273382	0.364071359117002	2	3	-0.898095740005374	0.834829238243401	1
224	154	0	0.0164437449270284	1	2	-0.437133343424648	0.231593237258494	-1
225	154	0.0164437449270284	0.385667245835066	2	2	-0.437133343424648	0.231593237258494	-1
226	155	0	0.0800169652558328	1	3	-0.307235495653003	0.44877897715196	-1
227	156	0	0.000546873083237573	1	2	-0.997701027430594	0.894391784444451	-1
228	156	0.000546873083237573	0.450910739775657	2	3	-0.997701027430594	0.894391784444451	-1
229	157	0	1.16068729754062	1	1	0.986934570129961	-0.783467665780336	1
230	158	0	1.06875872328402	1	1	0.80970004061237	0.567233667708933	-1
231	159	0	0.99948125781757	1	1	-0.458929787855595	-0.914580905809999	-1
232	160	0	1.0436868648556	1	1	0.892968494445086	0.992297044489533	-1
233	161	0	0.197473452389936	1	2	0.49019098514691	-0.450881134718657	1
234	161	0.197473452389936	0.639655412720201	2	3	0.49019098514691	-0.450881134718657	1
235	162	0	0.557805249591436	1	2	-0.0498983678407967	-0.698394191451371	1
236	162	0.557805249591436	1.3466450497088	2	2	-0.0498983678407967	-0.698394191451371	1
237	163	0	0.123036486767949	1	2	-0.468160059768707	-0.771604333072901	-1
238	163	0.123036486767949	1.14765557083757	2	2	-0.468160059768707	-0.771604333072901	-1
239	164	0	0.304611068684608	1	1	0.000129264779388905	-0.786157982423902	1
240	165	0	0.347350333979711	1	2	-0.946479081641883	0.0585201461799443	-1
241	165	0.347350333979711	0.665335238911211	2	2	-0.946479081641883	0.0585201461799443	-1
242	166	0	0.0729237627238035	1	1	0.16609055083245	0.584726938977838	1
243	167	0	0.202649215701967	1	1	0.827565665356815	-0.390961653087288	-1
244	168	0	1.02792412215911	1	2	0.621928096283227	-0.273053327575326	1
245	168	1.02792412215911	1.86762093744221	2	2	0.621928096283227	-0.273053327575326	1
246	169	0	0.642133874971128	1	3	0.795012639369816	0.946335348300636	-1
247	170	0	0.132316859439015	1	1	0.629237959627062	0.941524976398796	1
248	171	0	0.0122493378566479	1	2	0.588846309110522	0.163308905437589	-1
249	171	0.0122493378566479	0.868636590941697	2	3	0.588846309110522	0.163308905437589	-1
250	172	0	0.676569236442447	1	1	0.850972959771752	-0.984562329947948	-1
251	173	0	0.0587055638290829	1	2	0.525615455117077	-0.162298862356693	1
252	173	0.0587055638290829	2.13345080329235	2	2	0.525615455117077	-0.162298862356693	1
253	174	0	0.0281584361044584	1	2	-0.89784978935495	0.676687736064196	1
254	174	0.0281584361044584	0.82985444362731	2	2	-0.89784978935495	0.676687736064196	1
255	175	0	0.0338698918931186	1	1	0.135788773186505	0.584218122065067	1
256	176	0	0.589588598757717	1	1	-0.88562841154635	-0.921141914557666	-1
257	177	0	0.141893233951335	1	2	-0.955643615219742	0.853630685247481	1
258	177	0.141893233951335	0.323643664363772	2	2	-0.955643615219742	0.853630685247481	1
259	178	0	0.920997720113263	1	2	0.495943595189601	0.875007063150406	1
260	178	0.920997720113263	2.83520253730898	2	2	0.495943595189601	0.875007063150406	1
261	179	0	0.287876887606228	1	3	0.256915698759258	0.369841659907252	-1
262	180	0	0.63471320736047	1	2	-0.00306118791922927	0.919446238782257	-1
263	180	0.63471320736047	0.878957647979497	2	3	-0.00306118791922927	0.919446238782257	-1
264	181	0	0.0470688675395857	1	3	-0.798360737971961	-0.405932132620364	1
265	182	0	1.02312649413018	1	2	0.965058415196836	-0.570196276064962	1
266	182	1.02312649413018	2.29256325016234	2	2	0.965058415196836	-0.570196276064962	1
267	183	0	0.0567277177609201	1	1	-0.461267605423927	0.931282316334546	1
268	184	0	1.39348555655594	1	3	0.498144923243672	0.106385411228985	-1
269	185	0	0.306089155265856	1	1	0.948437286075205	0.0117668798193336	1
270	186	0	0.121402841612391	1	2	0.107247362844646	-0.161073613911867	1
271	186	0.121402841612391	2.56943713414029	2	3	0.107247362844646	-0.161073613911867	1
272	187	0	0.229394409334289	1	3	-0.464932437986135	-0.255476147867739	1
273	188	0	0.166786147390453	1	2	-0.190172892995179	0.641781416721642	-1
274	188	0.166786147390453	0.604231715667993	2	2	-0.190172892995179	0.641781416721642	-1
275	189	0	0.157745794031714	1	2	-0.927319983486086	-0.308479747734964	-1
276	189	0.157745794031714	0.419043676462024	2	2	-0.927319983486086	-0.308479747734964	-1
277	190	0	0.0875368878731654	1	1	0.141373438760638	-0.70061018737033	-1
278	191	0	0.315923824216078	1	2	-0.877606491092592	0.0660053067840636	1
279	191	0.315923824216078	0.691153527237475	2	2	-0.877606491092592	0.0660053067840636	1
280	192	0	0.00224906621436093	1	1	-0.41525927465409	0.371705977246165	1
281	193	0	1.67190628683927	1	3	-0.0431375494226813	-0.928487037774175	1
282	194	0	1.0421591190995	1	2	0.573094439227134	0.132384904660285	1
283	194	1.0421591190995	1.46356971558038	2	2	0.573094439227134	0.132384904660285	1
284	195	0	0.748999231452954	1	1	0.333745404612273	0.912317615002394	1
285	196	0	0.134867555183546	1	1	-0.193512886296958	0.727298897691071	1
286	197	0	0.635993441712346	1	2	0.457289820536971	-0.889146370813251	1
287	197	0.635993441712346	1.58228616408052	2	2	0.457289820536971	-0.889146370813251	1
288	198	0	0.2472551218234	1	1	-0.152580955065787	-0.357969872653484	-1
289	199	0	0.547256493940949	1	1	0.771147072315216	-0.489266213029623	1
290	200	0	0.118309940953158	1	2	-0.452811908442527	-0.509057286195457	-1
291	200	0.118309940953158	1.71556579039804	2	2	-0.452811908442527	-0.509057286195457	-1
